# Supplementary material for: Limblab: pipeline for 3D analysis and visualisation of limb bud gene expression
Source: BMC Bioinformatics. 2026 Jan 12;27:6. doi: 10.1186/s12859-025-06264-4 (PMC12794269; doi:10.1186/s12859-025-06264-4)
Supplement: Supplementary file 1 — Supplementary Material 1. [file 12859_2025_6264_MOESM1_ESM.zip]

Archive with 7 entries (6 files):
- Movies/
- Movies/movie-1.mp4
- Movies/movie-2.mp4
- Movies/movie-3.mp4
- Movies/movie-4.mp4
- Movies/movie-5.mp4
- Movies/movie-6.mp4
